# Supplementary material for: Recombinant HBsAg of the Wild-Type and the G145R Escape Mutant, included in the New Multivalent Vaccine against Hepatitis B Virus, Dramatically Differ in their Effects on Leukocytes from Healthy Donors In Vitro
Source: Vaccines (Basel). 2022 Feb 3;10(2):235. doi: 10.3390/vaccines10020235 (PMC8880183; doi:10.3390/vaccines10020235)
Supplement: Supplementary file 1 [file vaccines-10-00235-s001.zip]

Archive with 1 entries (1 files):
- vaccines-1518139-supplementary.pdf
